# Supplementary material for: Role of Elevated Ozone on Development and Metabolite Contents of Lemongrass [Cymbopogon flexuosus (Steud.) (Wats.)]
Source: Metabolites. 2023 Apr 27;13(5):597. doi: 10.3390/metabo13050597 (PMC10223272; doi:10.3390/metabo13050597)
Supplement: Supplementary file 1 [file metabolites-13-00597-s001.zip]

Archive with 1 entries (1 files):
- metabolites-2323917-supplementary.pdf
